# Supplementary material for: A Double-Blind, Randomized Intervention Study on the Effect of a Whey Protein Concentrate on E. coli-Induced Diarrhea in a Human Infection Model
Source: Nutrients. 2022 Mar 12;14(6):1204. doi: 10.3390/nu14061204 (PMC8948686; doi:10.3390/nu14061204)
Supplement: Supplementary file 1 [file nutrients-14-01204-s001.zip]

Archive with 1 entries (1 files):
- nutrients-1575579-supplementary.pdf
